# Supplementary material for: Plasmodium serine hydroxymethyltransferase: indispensability and display of distinct localization
Source: Malar J. 2012 Nov 22;11:387. doi: 10.1186/1475-2875-11-387 (PMC3521198; doi:10.1186/1475-2875-11-387)
Supplement: Additional file 1 — Primers used in the study. [file 1475-2875-11-387-S1.xls]

## Sheet: Sheet1
Primer	Sequence (5’ to 3’)	Product
KpnI 3’UTR Pbcshmt F	CGGGGTACCCTGCACAAATATATCATTGTTA	3’UTR Pbcshmt + probe
SacII 3’UTR Pbcshmt R	TCCCCGCGGAAAAATTATACATACCTATGTACA	3’UTR Pbcshmt + probe
HindIII SacII 5’UTR Pbcshmt F	CCCCAAGCTTCCGCGGGCTCTCGATATTAGTACGA	5’UTR Pbcshmt + probe
HindIII 5’UTR Pbcshmt R	CCCCAAGCTTCTTTGTGTATGTGTGTATAGTTA	5’UTR Pbcshmt + probe
NdeI Pvcshmt F	CTAATCATATGTTTAACAACGAGCCGCTGGAAC	P. vivax cshmt + RT-PCR
SpeI Pvcshmt R	ACTGTACTAGTCACACCGTTGGATGCCCTCAGA	P. vivax cshmt + RT-PCR
Linker F	CCTAGCGCTAGCAAATTAGGTACCTCAAGAGCAACAAATAATACTAGG	Linker
Linker R	CCTAGTATTATTTGTTGCTCTTGAGGTACCTAATTTGCTAGCGCTAGG	Linker
Pfa-tubulin-2F	CATGTTGGACAGGCTGGTAT	Pfa-tubulin-2
Pfa-tubulin-2R	GTGATATGCCTTCTCAGCACT	Pfa-tubulin-2
BglII 5’Pfcshmt	ACAGATCTATGTTTAACAACGACCCTTTGC	Pfcshmt
EcoRV 3’Pfcshmt	GGGATATCTCGGCAAATGGTAAGTTTTTTGCCCA	Pfcshmt
BglII 5’Pfmshmt	ACAGATCTATGCTGAAGGAGTTTGTTAAAAATG	Pfmshmt
KpnI 3’Pfmshmt	GGGGTACCTTCATTTGTGTATGGAGATGGATA	Pfmshmt
BglII N24Del putative Pfmshmt F	GAAGATCTATGCAGAGCCGTTTAAATGATATAGAT	N24Del putative Pfmshmt
BamHI BSD F	GGGGGATCCATGCATAAGCCTTTGTCTCAAGA	BSD
HindIII BSD R	GGGAAGCTTAGCCCTCCCACACATAACCA	BSD
BglII N80 Pfmshmt F	GGAAGATCTATGAATTTGGAATATATAGCCTTAAATTCA	N80Del Pfmshmt
KpnI N80 Pfmshmt R	CGGGGTACCTTCTATATTCTTATTATTCACAAATATATTTCGA	N1-N80 Pfmshmt
BglII N21 Pfmshmt F	GGAAGATCTATGTCTCTAAGAAATCAGAGCCGT	N21-N60 Pfmshmt
BglII N41 Pfmshmt F	GGAAGATCTATGAGTTATAAAAATAAGAATGATATA	N41-N80 Pfmshmt
BglII N61 Pfmshmt F	GGAAGATCTATGAAGGAATATTTAAGTATAGAT	N61-N100 Pfmshmt
BglII N81 Pfmshmt F	GGAAGATCTATGGAAAATTTGGAATATATAGCCT	N81-N120 Pfmshmt
KpnI N40 Pfmshmt R	CGGGGTACCCTTTAACATATTATAGGTCTCA	N1-N40 Pfmshmt
KpnI N60 Pfmshmt R	CGGGGTACCATATGTAGGCATTATATTATGTACA	N21-N60 Pfmshmt
KpnI N40 Pfmshmt R	CGGGGTACCGCAACCCCAATATTTCTTTTGTA	N61-N100 Pfmshmt
KpnI N40 Pfmshmt R	CGGGGTACCTTTAATGAAAAAATAATCATCAATGGA	N81-N120 Pfmshmt
XhoI Pbcshmt F (a)	CGGCTCGAGATGTTTAATAATGAACCCCTTGAAAAGTC	Checking existence of Pbcshmt + RT-PCR
BamHI Pbcshmt R (b)	CGCGGATCCTTAAGGGAATGGGAATTGTGTTAC	Checking existence of Pbcshmt + RT-PCR
XhoI putative Pbmshmt F	CGGCTCGAGATGAAAATTGTTAAAGAACTCTCTA	Putative Pbmshmt + RT-PCR
BamHI putative Pbmshmt R	CGCGGATCCTTATGATGGGGATGGAAACATAGA	Putative Pbmshmt + RT-PCR
Pba-tubulin-2 F	GCATGCTGGGAGCTATTTTG	Pba-tubulin-2 RT-PCR
Pba-tubulin-2 R	GCTGGTTCAAATGCTGAGTTTG	Pba-tubulin-2 RT-PCR
realtime putative Pbmshmt F	GGCAAAGAGCCTCAAGAGA	realtime RT-PCR putative Pbmshmt
realtime putative Pbmshmt R	GTCTGGGTTAAATTGCTCGCA	realtime RT-PCR putative Pbmshmt
realtime Pba-tubulin-2 F	GCATGCTGGGAGCTATTTTG	realtime RT-PCR Pba-tubulin-2
realtime Pba-tubulin-2 R	GCTGGTTCAAATGCTGAGTTTG	realtime RT-PCR Pba-tubulin-2
5’UTR int Pbcshmt F (c)	GCCAGTGTTAAGTTCCATCTA	Integration at 5’UTR of Pbcshmt
5’UTR int Pbcshmt R (d)	CGCATTATATGAGTTCATTTTACAC	Integration at 5’UTR of Pbcshmt
3’intDS F (e)	TTATGTTGTCTCTTCAATGATTC	Integration at 3’UTR of Pbcshmt
3’UTR int Pbcshmt R (f)	GTTGATGTGATATGGCATAGAT	Integration at 3’UTR of Pbcshmt
Pfa-tubulin2 F	CATGTTGGACAGGCTGGTAT	Pfa-tubulin2 RT-PCR
Pfa-tubulin2 R	GTGATATGCCTTCTCAGCACT	Pfa-tubulin2 RT-PCR
